# Supplementary material for: Gene Expression and Protein Abundance of Hepatic Drug Metabolizing Enzymes in Liver Pathology
Source: Pharmaceutics. 2021 Aug 25;13(9):1334. doi: 10.3390/pharmaceutics13091334 (PMC8471929; doi:10.3390/pharmaceutics13091334)
Supplement: Supplementary file 1 [file pharmaceutics-13-01334-s001.zip]

Archive with 1 entries (1 files):
- pharmaceutics-1317942-supplementary.pdf
